# Supplementary material for: The Effect of Dietary Plant-Derived Omega 3 Fatty Acids on the Reproductive Performance and Gastrointestinal Health of Female Rabbits
Source: Vet Sci. 2024 Oct 1;11(10):457. doi: 10.3390/vetsci11100457 (PMC11512234; doi:10.3390/vetsci11100457)
Supplement: Supplementary file 1 [file vetsci-11-00457-s001.zip]

Archive with 1 entries (1 files):
- vetsci-3186585-supplementary.pdf
